# Supplementary material for: miDruglikeness: Subdivisional Drug-Likeness Prediction Models Using Active Ensemble Learning Strategies
Source: Biomolecules. 2022 Dec 23;13(1):29. doi: 10.3390/biom13010029 (PMC9855665; doi:10.3390/biom13010029)
Supplement: Supplementary file 1 [file biomolecules-13-00029-s001.zip]

Archive with 1 entries (1 files):
- biomolecules-2057493-supplementary.pdf
